# Supplementary material for: Heterospecific pollen avoidance strategy prevails in the generalized plant–pollinator network on Yongxing Island
Source: Ecol Evol. 2024 Mar 4;14(3):e11123. doi: 10.1002/ece3.11123 (PMC10912527; doi:10.1002/ece3.11123)
Supplement: Supplementary file 1 — Table S1. [file ECE3-14-e11123-s002.xlsx]

## Sheet: plant
Plant species codes and values of three structral network properties in each species
Code	Species	Family	d′ value	Species strength	Closeness centrality
Bid.pil	Bidens pilosa	Asteraceae	0.0396505	2.50536	0.035443
Can.mar	Canavalia maritima	Fabaceae	0.0657942	0.228528	0.0341772
Cle.vis	Cleome viscosa	Capparidaceae	0.038969	2.12484	0.0348101
Cor.sub	Cordia subcordata	Boraginaceae	0.392331	0.54	0.0329114
Eup.ato	Euphorbia atoto	Euphorbiaceae	0.0881587	0.941135	0.0348101
Eup.cya	Euphorbia cyathophora	Euphorbiaceae	0.0327005	1.67685	0.0348101
Gue.spe	Guettarda speciosa	Rubiaceae	0.490615	0.958333	0.0246835
Ipo.pes	Ipomoea pescaprae	Convolvulaceae	0.0735421	1.66006	0.0348101
Ipo.vio	Ipomoea violacea	Convolvulaceae	0.265146	0.685833	0.0335443
Mac.atr	Macroptilium atropurpureum	Fabaceae	0.100144	0.39636	0.0341772
Mes.arg	Messerschmidia argentea	Boraginaceae	0.0643586	2.06188	0.035443
Mor.cit	Morinda citrifolia	Rubiaceae	0.216394	1.98184	0.035443
Pas.foe	Passiflora foetida	Passifloraceae	0.0396119	0.589852	0.0348101
Phy.min	Physalis minima	Solanaceae	0.0113446	0.737916	0.0348101
Phy.nod	Phyla nodiflora	Verbenaceae	0.044401	2.03678	0.0348101
Sca.tac	Scaevola taccada	Goodeniaceae	0.076626	2.27766	0.035443
Ses.can	Sesbania cannabina	Fabaceae	0.10196	0.661193	0.0341772
Ses.por	Sesuvium portulacastrum	Aizoaceae	0.0255192	0.626849	0.0348101
Sid.aln	Sida alnifolia	Malvaceae	0.0336043	0.445451	0.0348101
Sol.pho	Solanum photeinocarpum	Solanaceae	0.00782916	0.658749	0.0348101
Sta.jam	Stachytarpheta jamaicensis	Verbenaceae	0.144615	2.14168	0.0348101
Sur.mar	Suriana maritima	Simaroubaceae	0.0665845	0.732639	0.0348101
Ter.cat	Terminalia catappa	Combretaceae	0.141072	0.667338	0.0348101
Tri.cis	Tribulus cistoides	Zygophyllaceae	0.0218162	2.61774	0.035443
Tri.por	Trianthema portulacastrum	Aizoaceae	0.072808	1.66594	0.035443
Trid.pro	Tridax procumbens	Asteraceae	0.0189177	4.34863	0.035443
Vig.mar	Vigna marina	Fabaceae	0.0725678	1.47775	0.0348101
Wed.bif	Wedelia biflora	Asteraceae	0.00709179	3.48196	0.035443
Wed.tri	Wedelia trilobata	Asteraceae	0.0207058	4.07085	0.035443

## Sheet: pollinator
Pollinator species codes and values of three structral network properties in each species
Code	Species	Family	d′ value	Species strength	Closeness centrality
Agr.con	Agrius convolvuli	Lepidoptera	0.620253	0.5	0.0132275
Api.cer	Apis cerana	Hymenoptera	0.048044	2.22537	0.0230159
Apo.fla	Apodynerus flavospinosus	Hymenoptera	0.0279839	0.815164	0.0230159
Ari.ari	Ariadne ariadne	Lepidoptera	0.0176044	0.160903	0.0224868
Asa.por	Asarkina porcina	Diptera	0.0781054	0.107982	0.0216931
Asa.sal	Asarkina salviae	Diptera	0	0.148782	0.0224868
Bac.dor	Bactrocera dorsalis	Diptera	0.0286258	0.258522	0.0227513
Bem.fuc	Bembix fucosa	Hymenoptera	0.0128156	0.431167	0.0227513
Bor.cin	Borbo cinnara	Lepidoptera	0.061612	0.397491	0.0230159
Bra.hew	Braunapis hewitti	Hymenoptera	0.0190577	1.16491	0.0227513
Bra.pua	Braunapis puangensis	Hymenoptera	0.0222038	1.83356	0.0232804
Cam.colF	Campsomeriella collaris Female	Hymenoptera	0.0492635	0.976741	0.0232804
Cam.colM	Campsomeriella collaris Male	Hymenoptera	0.00679349	0.528389	0.0227513
Cat.pyr	Catopsilia pyranthe	Lepidoptera	0.0593612	0.377821	0.0224868
Cep.hyl	Cephonodes hylas	Lepidoptera	0.20055	0.493108	0.0224868
Cer.den	Ceratina dentipes	Hymenoptera	0.104361	0.801822	0.0227513
Cer.lie	Ceratina lieftincki	Hymenoptera	0.0397119	1.3026	0.0230159
Cer.sma	Ceratina smaragdula	Hymenoptera	0.0519153	1.53233	0.0227513
Dan.chr	Danaus chrysippus	Lepidoptera	0.076604	0.293081	0.0224868
Del.esu	Delta esuriens	Hymenoptera	0.0186747	0.8797	0.0227513
Ely.mal	Elymnias malelas	Lepidoptera	0.0723311	0.26203	0.0219577
Eri.arv	Eristalinus arvorum	Diptera	0.0887386	0.799747	0.0227513
Eri.qui	Eristalinus quinqueslineatus	Diptera	0.00859098	0.283081	0.0224868
Euc.cne	Euchrysops cnejus	Lepidoptera	0.0952014	0.756969	0.0224868
Eur.hec	Eurema hecabe	Lepidoptera	0.0921557	0.299033	0.0224868
Hal.pro	Halictus propinquus	Hymenoptera	0.0351748	1.31783	0.0227513
Hem.lig	Hemipyrellia ligurriens	Diptera	0.0533742	0.548523	0.0227513
Hip.vel	Hippotion velox	Lepidoptera	0.182186	0.480403	0.0227513
Hyp.bol	Hypolimnas bolina	Lepidoptera	0.0913516	0.234496	0.0230159
Isc.scu	Ischiodon scutellaris	Diptera	0.0669285	0.728321	0.0224868
Mac.neo	Macroglossum neotroglodytus	Lepidoptera	0.195056	0.165727	0.0190476
Mac.sit	Macroglossum sitiene	Lepidoptera	0.0995861	0.526163	0.0232804
Meg	Megachilidae	Hymenoptera	0.0575274	0.236255	0.0227513
Meg.rix	Megachile rixator	Hymenoptera	0.0420183	0.634954	0.0227513
Mic.marF	Micromeriella marginella Female	Hymenoptera	0.0469793	0.718687	0.0227513
Mic.marM	Micromeriella marginella Male	Hymenoptera	0.0438986	0.968736	0.0227513
Par.bic	Paragus bicolor	Diptera	0.0134955	1.02523	0.0230159
Pol.sti	Polistes stigma	Hymenoptera	0.0234235	0.722125	0.0227513
Rhi.api	Rhinia apicalis	Diptera	0.0504246	0.728553	0.0230159
Syr.ori	Syritta orientalis	Diptera	0.0213989	0.458479	0.0224868
Ute.lot	Utetheisa lotrix	Lepidoptera	0.0444505	0.339942	0.0227513
Van.ind	Vanessa indica Herbst	Lepidoptera	0.0949367	0.0782726	0.0219577
Ziz.kar	Zizeeria karsandra	Lepidoptera	0.0480926	0.182512	0.0222222
Ziz.oti	Zizina otis	Lepidoptera	0.104794	0.703068	0.0222222
Zos.jap	Zosterops japonicus	Passeriformes	0.543605	0.571429	0.0150794
