# Supplementary material for: Heterospecific pollen avoidance strategy prevails in the generalized plant–pollinator network on Yongxing Island
Source: Ecol Evol. 2024 Mar 4;14(3):e11123. doi: 10.1002/ece3.11123 (PMC10912527; doi:10.1002/ece3.11123)
Supplement: Supplementary file 2 — Table S2. [file ECE3-14-e11123-s001.xlsx]

## Sheet: Sheet1
The CP and HP load size, diversity (±SE) and CV values of 29 plant species.
Species	Mean CP load size	SE	CV of CP load size	Mean HP load size	SE	CV of HP load size	Mean HP diversity	SE	CV of HP diversity
Bidens pilosa	97.75	13.13	97.7872	0.49	0.21	311.633	0.19	0.054	207.895
Canavalia maritima	97.06	30.162	215.301	9.42	2.818	207.272	0.87	0.087	69.6552
Cleome viscosa	360.28	50.832	103.679	1.93	1.043	396.995	0.35	0.08	168
Cordia subcordata	511.71	42.265	59.5613	26.56	5.576	151.393	1.35	0.169	90.2963
Euphorbia atoto	13.3	3.665	188.895	0	0	0	0	0	0
Euphorbia cyathophora	20.53	2.144	74.5787	1.41	0.91	460.78	0.25	0.068	193.2
Guettarda speciosa	349.41	72.374	140.483	0	0	0	0	0	0
Ipomoea pescaprae	100.74	7.753	54.4183	58.7	14.396	173.411	2.1	0.157	52.9048
Ipomoea violacea	105.45	11.648	84.1214	8.31	1.789	163.983	0.64	0.084	100.156
Macroptilium atropurpureum	91.86	23.739	180.9	0.08	0.04	346.25	0.08	0.04	346.25
Messerschmidia argentea	118.77	16.661	82.9915	193.51	42.725	130.621	0.11	0.08	428.182
Morinda citrifolia	29.43	4.164	99.0452	20.33	5.639	194.166	1.27	0.123	67.7953
Passiflora foetida	248.54	21.491	63.5423	4.11	1.324	236.74	0.8	0.1	92.125
Phyla nodiflora	15	2.604	111.167	0.22	0.124	359.545	0.12	0.062	333.333
Physalis minima	261.98	31.694	85.5458	4	1.483	262.1	0.44	0.108	172.727
Scaevola taccada	197.83	30.791	112.236	2.58	0.893	249.574	0.6	0.107	129
Sesbania cannabina	223.38	26.517	85.6017	1.98	0.634	231.01	0.42	0.093	158.81
Sesuvium portulacastrum	83.29	12.303	106.519	0.62	0.437	508.226	0.21	0.124	425.238
Sida alnifolia	16.61	2.165	88.4166	0.48	0.291	411.458	0.11	0.046	286.364
Solanum photeinocarpum	84.93	20.646	155.655	31.59	10.986	222.688	0.59	0.144	156.102
Stachytarpheta jamaicensis	2.81	0.402	92.7402	0.05	0.033	432	0.05	0.033	432
Suriana maritima	55.77	9.777	116.29	4.57	2.461	357.133	0.86	0.171	131.744
Terminalia catappa	94.89	19.281	120.212	0.11	0.09	481.818	0.06	0.04	393.333
Trianthema portulacastrum	84.62	6.116	52.1201	0.13	0.062	341.538	0.1	0.041	298
Tribulus cistoides	73.17	11.01	108.51	88.63	17.98	146.289	2.37	0.153	46.5401
Tridax procumbens	78.57	16.529	153.151	0.36	0.2	404.444	0.13	0.047	263.077
Vigna marina	15.88	1.9	82.8967	2.77	0.83	207.617	0.44	0.084	131.818
Wedelia biflora	102.23	14.397	102.526	1.91	1.451	553.141	0.25	0.065	190.8
Wedelia trilobata	123.24	24.398	141.382	5.94	2.185	262.66	1.04	0.181	124.615
